# Supplementary material for: Aripiprazole Offsets Mutant ATXN3-Induced Motor Dysfunction by Targeting Dopamine D2 and Serotonin 1A and 2A Receptors in C. elegans
Source: Biomedicines. 2022 Feb 3;10(2):370. doi: 10.3390/biomedicines10020370 (PMC8962381; doi:10.3390/biomedicines10020370)
Supplement: Supplementary file 1 [file biomedicines-10-00370-s001.zip]

Archive with 1 entries (1 files):
- biomedicines-1558427-SI.pdf
